# Supplementary material for: Bis-Pyridine-Based Organogel with AIE Effect and Sensing Performance towards Hg2+
Source: Gels. 2022 Jul 25;8(8):464. doi: 10.3390/gels8080464 (PMC9331886; doi:10.3390/gels8080464)
Supplement: Supplementary file 1 [file gels-08-00464-s001.zip]

Archive with 1 entries (1 files):
- gels-1815834-supplementary.pdf
